# Supplementary material for: Changes in Retinal Function and Morphology Are Early Clinical Signs of Disease in Cattle with Bovine Spongiform Encephalopathy
Source: PLoS One. 2015 Mar 10;10(3):e0119431. doi: 10.1371/journal.pone.0119431 (PMC4355414; doi:10.1371/journal.pone.0119431)
Supplement: S1 Dataset — For each animal in the study, raw values for B-wave amplitude (μV) and B-wave implicit time (miliseconds) are given for each time point data was recorded from that animal. Animals with a red tab were inoculated with classical BSE and animals with a green tab were inoculated with US BSE-H. (XLSX) [file pone.0119431.s002.xlsx]

## Sheet: 6825
Animal ID	Step	Wave #	b-wave amp	b-wave i.t.	Baseline
6825	-20	746	87.8	38.5
		747	74.6	39.5
		748	59.2	41.5
		749	78.6	35
		998	61.3	47
		999	62.3	28
		1000	66	32.5
6825	0	750	282.2	26
		751	184.5	28
		752	274.9	23.5
		1001	220.5	25
		1002	214.1	25
		1003	222.3	25
Animal ID	Step	Wave #	b-wave amp	b-wave i.t.	3MPI
6825	-20dB sc	552	45.8	37.5
		553	60.3	34
		554	51.2	31.5
6825	0dB sc	555	228.1	24.5
		556	162.2	24.5
		557	224.5	25.5
Animal ID	Step	Wave #	b-wave amp	b-wave i.t.	9 MPI
6825	-20 dB sc	894	94.9	38
		895	111.3	43
6825	0 dB sc	897	275.2	24.5
		898	292.6	24
		899	279.8	30
6825	-20dB sc	1652	142.8	67.5
		1653	66.8	49.5
		1654	87.9	60.5
6825	0dB sc	1655	319.7	31
		1656	311.2	31
		1657	309.7	29.5
Animal ID	Step	Wave #	b-wave amp	b-wave i.t.	15 MPI
6825	-20dB sc	2091	104.8	35.5
		2093	83.6	32.5
		2094	85	26.5
6825	0dB sc	2095	256.2	23.5
		2096	209.4	23.5
		2097	256.4	22.5

## Sheet: 6826
Animal ID	Step	Wave #	b-wave amp	b-wave i.t.	Baseline
6826	-20	761	328.2	56
		762	283.3	54
		763	269.4	48.5
		1014	126.5	64
		1015	158.1	51.5
6826	0	764	750.5	24
		765	451.6	25.5
		766	630.8	24.5
		768	889.4	24.5
		1016	434.4	24.5
		1017	487.6	26
Animal ID	Step	Wave #	b-wave amp	b-wave i.t.	3MPI
6826	-20	519	188.3	63
		520	222.8	65
		521	281.8	58
		522	161.9	46
6826	0	523	740.2	33
		524	733.8	33.5
		525	702.7	32.5
		526	698.8	31
Animal ID	Step	Wave #	b-wave amp	b-wave i.t.	9 MPI
6826	-20	862	320.6	54
		864	243.3	54
		865	216.7	50.5
6826	0	866	845.3	32.5
		867	866.1	32
		868	796.8	25
Animal ID	Step	Wave #	b-wave amp	b-wave i.t.	12 MPI
6826	-20	1608	350.4	76
		1609	347.8	77.5
6826	0	1611	1358.9	44
		1612	916.2	31.5
		1613	973.2	32
Animal ID	Step	Wave #	b-wave amp	b-wave i.t.	15 MPI
6826	-20	2075	152.5	61
		2076	206	45
		2077	157.6	58
6826	0	2078	501.4	22
		2080	429.6	24
Animal ID	Step	Wave #	b-wave amp	b-wave i.t.	Clinical
6826	-20	2386	292.3	67
		2387	286.7	64
		2388	332.1	67
6826	0	2362	598.2	35.5
		2363	622.1	35

## Sheet: 6830
Animal ID	Step	Wave #	b-wave amp	b-wave i.t.	Baseline
6830	-20	718	384.6	67.5
		719	286.1	64
		720	356.7	58.5
6830	0	722	836.2	35.5
		721	995.9	36
		723	1027	36
Animal ID	Step	Wave #	b-wave amp	b-wave i.t.	3MPI
6830	-20	538	280	58.5
		539	211.9	63
		540	215.5	59
6830	0	541	799.5	42.5
		542	626.8	24.5
		543	742.7	32.5
Animal ID	Step	Wave #	b-wave amp	b-wave i.t.	9 MPI
6830	-20	878	333.7	59.5
		879	288.1	57
		880	332	54.5
6830	0	881	747.4	26.5
		882	747.5	25.5
		883	763.2	34.5
Animal ID	Step	Wave #	b-wave amp	b-wave i.t.	12 MPI
6830		1638	248.3	59.5
		1639	317.8	40
		1640	288.4	59.5
		1641	173.1	38.5
6830		1643	582.1	25.5
		1644	885.3	38
Animal ID	Step	Wave #	b-wave amp	b-wave i.t.	15 MPI
6830	-20	2108	333.3	68
		2110	337.8	69
6830	0	2111	837.6	42.5
		2112	759.5	44.5
		2113	824.8	35

## Sheet: 6836
Animal ID	Step	Wave #	b-wave amp	b-wave i.t.	Baseline
6836	-20	688	432.3	62.5
		689	341.7	61.5
		690	252.8	62
		1038	284.8	60
		1039	271	57.5
		1040	170	53.5
6836	0	693	368.5	23
		694	494.5	23
		696	535.5	24.5
		1041	712.4	26
		1042	728.9	28
		1043	732.5	26.5
Animal ID	Step	Wave #	b-wave amp	b-wave i.t.	3 MPI
6836	-20	401	411.3	65.5
		402	481	62.5
		403	452.6	63
6836	0	404	1023.2	14
		405	1029.9	31
		406	976.5	30.5
Animal ID	Step	Wave #	b-wave amp	b-wave i.t.	9 MPI
6836	-20	993	284.7	60.5
		994	300	59.5
		995	289.1	56.5
6836	0	996	883.5	23.5
		997	877.8	22.5
		998	786.8	26
Animal ID	Step	Wave #	b-wave amp	b-wave i.t.	12 MPI
6836	-20	1481	410.4	70
		1482	380.7	68
		1483	373.5	64
6836	0	1484	906.2	41
		1485	898	33.5
		1486	814.9	43
		1487	930.8	40.5
Animal ID	Step	Wave #	b-wave amp	b-wave i.t.	15 MPI
6836		1724	421	70.5
		1725	400.3	69.5
		1726	318.4	76.5
6836		1727	864.2	45
		1728	782.5	42
		1729	865.8	50.5
Animal ID	Step	Wave #	b-wave amp	b-wave i.t.	Clnical
6836	-20	2669	325.3	71
		2670	302.5	67.5
		2671	398.3	73.5
6836	0	2673	924.1	48
		2674	877	39.5
		2675	873.9	32.5

## Sheet: 6847
Animal ID	Step	Wave #	b-wave amp	b-wave i.t.	Baseline
6847	-20	674	173.7	58.5
		675	187.9	56.5
		676	243.3	57.5
6847	0	677	757.5	34
		678	744.4	26
		679	714.1	34
Animal ID	Step	Wave #	b-wave amp	b-wave i.t.	3MPI
6847	-20	436	147.4	58.5
		437	139.8	72
		438	178.6	64.5
6847	0	439	249.1	24.5
		440	324.9	22.5
		441	493.2	33.5
Animal ID	Step	Wave #	b-wave amp	b-wave i.t.	9 MPI
6847	-20	1009	176.2	64
		1010	132.5	61.5
		1011	148.3	60
6847	0	1012	505	35
		1013	491.7	34.5
		1014	509.2	36.5
Animal ID	Step	Wave #	b-wave amp	b-wave i.t.	12 MPI
6847	-20	1464	247.8	60
		1465	302.3	62.5
6847	0	1467	594.1	31
		1469	620.1	23
		1470	598	22
Animal ID	Step	Wave #	b-wave amp	b-wave i.t.	15 MPI
6847		1740	244.3	76.5
		1741	208.7	69.5
6847		1743	613.4	35.5
		1744	621.2	34
		1745	735.8	53

## Sheet: 6850
Animal ID	Step	Wave #	b-wave amp	b-wave i.t.	Baseline
6850	-20	658	444	56.5
		659	403.4	62.5
		660	434.9	60
6850	0	661	761	32.5
		662	575.2	32.5
		663	898.3	32.5
		664	839.1	32
Animal ID	Step	Wave #	b-wave amp	b-wave i.t.	3 MPI
6850	-20	453	234.6	58.5
		454	241.6	55.5
		456	211.1	57.5
6850	0	457	647.8	32
		458	642	30.5
		459	675.6	31
Animal ID	Step	Wave #	b-wave amp	b-wave i.t.	9 MPI
6850	-20	977	245.1	59.5
		978	308.9	64.5
		979	384.8	62
6850	0	980	782.2	39
		981	840.5	31.5
		982	826.4	30
Animal ID	Step	Wave #	b-wave amp	b-wave i.t.	12 MPI
6850	-20	1498	491.3	61
		1499	517.8	61.5
		1500	408.7	60.5
6850	0	1501	935.9	40.5
		1502	885.1	38.5
		1503	889	32
Animal ID	Step	Wave #	b-wave amp	b-wave i.t.	15 MPI
6850		1783	210.8	69
		1784	269.8	63
		1785	191	66
6850		1786	693.9	33
		1787	716.1	35
		1788	494.5	37.5

## Sheet: 6862
Animal ID	Step	Wave #	b-wave amp	b-wave i.t.	Baseline
6862	-20	706	269.8	58
		707	282.7	55.5
6862	0	708	858	25
		709	354	25.5
		710	412.3	25.5
		711	414.1	26.5
Animal ID	Step	Wave #	b-wave amp	b-wave i.t.	3 MPI
6862	-20	418	169.6	52.5
		419	154.7	59
		420	190.4	63
6862	0	421	658.9	28.5
		422	609.8	27.5
		423	453.9	29
		424	671.1	28.5
Animal ID	Step	Wave #	b-wave amp	b-wave i.t.	9 MPI
6862	-20	961	424.1	58.5
		962	226.6	50
		963	202.7	52.5
6862	0	964	622.2	23
		965	650.2	26.5
		966	651.3	24.5
Animal ID	Step	Wave #	b-wave amp	b-wave i.t.	12 MPI
6862	-20	1514	339.4	65.5
		1515	442.8	64
		1516	394	68
6862	0	1517	853.7	35
		1518	806.1	34
		1519	697.8	34
Animal ID	Step	Wave #	b-wave amp	b-wave i.t.	15 MPI
6862		1708	470	73.5
		1709	339.2	77.5
		1710	282.3	72
6862		1711	756.2	39
		1712	699.2	38.5
		1713	784.2	35
Animal ID	Step	Wave #	b-wave amp	b-wave i.t.	Clinical
6862	-20	2358	343.6	64
		2359	377.6	63.5
		2360	251	64
6862	0	2362	598.2	35.5
		2363	622.1	35

## Sheet: 6865
Animal ID	Step	Wave #	b-wave amp	b-wave i.t.	Baseline
6865	-20	601	218	50
		602	150.2	51.5
		604	185.4	54.5
6865	0	605	731.9	26
		606	681.5	27.5
		607	761.1	36
Animal ID	Step	Wave #	b-wave amp	b-wave i.t.	3MPI
6865	-20	487	234.3	59
		488	212	58
		489	276	52.5
6865	0	490	801.8	32
		491	801.3	29.5
		492	827.1	31.5
Animal ID	Step	Wave #	b-wave amp	b-wave i.t.	9 MPI
6865	-20	927	174	52
		928	223.8	50
		929	369.8	63.5
		930	347.3	62
6865	0	931	855.1	28.5
		932	716	31.5
		933	812.1	25
Animal ID	Step	Wave #	b-wave amp	b-wave i.t.	12 MPI
6865		1562	423.2	61.5
		1563	376.8	66
		1564	362.6	62
6865		1565	924.7	33.5
		1566	907	31.5
		1567	807.7	32
Animal ID	Step	Wave #	b-wave amp	b-wave i.t.	15 MPI
6865		2009	300.4	62
		2010	294.1	61.5
		2011	172.4	51.5
6865		2012	843.7	37
		2013	828.2	26
		2014	767.7	26

## Sheet: 6870
Animal ID	Step	Wave #	b-wave amp	b-wave i.t.	Baeline
6870	-20	628	301.1	57
		630	192.5	54.5
		631	96.5	48.5
6870	0	632	366.5	37
		633	353	38.5
		634	478.2	24
		635	792.7	38.5
Animal ID	Step	Wave #	b-wave amp	b-wave i.t.	3 MPI
6870	-20	503	295.1	61.5
		504	270	54.5
		505	300.4	60.5
6870	0	506	875	39.5
		507	748.4	38
		508	803.6	39
Animal ID	Step	Wave #	b-wave amp	b-wave i.t.	9 MPI
6870	-20	911	372.2	64.5
		912	387.8	70.5
		913	483.5	66
6870	0	914	991	50.5
		915	1023.6	54
		916	1027.7	51.5
Animal ID	Step	Wave #	b-wave amp	b-wave i.t.	12 MPI
6870	-20	1530	498.7	64.5
		1531	404.6	70.5
		1532	247.1	50.5
6870	0	1533	895.5	53
		1534	822.4	42
		1535	869.6	52
Animal ID	Step	Wave #	b-wave amp	b-wave i.t.	15 MPI
6870	-20	1946	181.6	58.5
		1948	367.4	65
6870		1949	672.4	40.5
		1950	675.1	34.5
		1951	487.9	40

## Sheet: 6877
Animal ID	Step	Wave #	b-wave amp	b-wave i.t.	Baseline
6877	-20	935	209.5	58.5
		936	257.3	54
		938	226.5	54.5
6877	0	939	677.3	25
		940	675	24.5
		941	579.9	24
Animal ID	Step	Wave #	b-wave amp	b-wave i.t.	3 MPI
6877	-20	568	212.6	48.5
		569	204.9	54.5
		570	195.7	48
6877	0	571	679.4	31
		572	687.2	31
		573	811.3	32.5
Animal ID	Step	Wave #	b-wave amp	b-wave i.t.	9 MPI
6877	-20	844	269.9	47
		845	200	43
		846	497.1	59
6877	0	847	884.4	32
		848	799.6	22
		849	823.6	24
Animal ID	Step	Wave #	b-wave amp	b-wave i.t.	12 MPI
6877	-20	1622	556.9	67
		1623	506.2	64
		1624	483.8	69
6877	0	1625	822.1	42.5
		1626	950.5	40
		1627	852.6	39.5
Animal ID	Step	Wave #	b-wave amp	b-wave i.t.	15 MPI
6877	-20	2058	262.4	52
		2059	317.2	60.5
		2060	257.1	54.5
6877		2061	744	23.5
		2062	704.1	24
		2063	492.3	24
		2064	808.2	24

[truncated: 12 more sheets: 6992, 6864, 6874, 6873, 6880, 6881, 6911, 6912, 6913, 6973, 7012, Sheet22]
