# Supplementary material for: Changes in Retinal Function and Morphology Are Early Clinical Signs of Disease in Cattle with Bovine Spongiform Encephalopathy
Source: PLoS One. 2015 Mar 10;10(3):e0119431. doi: 10.1371/journal.pone.0119431 (PMC4355414; doi:10.1371/journal.pone.0119431)
Supplement: S2 Dataset — For each animal in the study, raw values for retinal thickness (μM) are given for each time point data was recorded from that animal. Animals with a red tab were inoculated with classical BSE and animals with a green tab were inoculated with US BSE-H. (XLSX) [file pone.0119431.s003.xlsx]

## Sheet: 6825
6825	Classical
			Average
	Baseline	272
		274
		288
		280
		288
		272
		273
		280
		272
		280
		257
		273
		280
		272
		280
		257	274.875
	Clinical	265
		234
		234
		257
		280
		280
		257
		278
		242
		249
		242
		266
		242	255.846

## Sheet: 6864
6864	Classical
	Baseline	295
		295
		311
		303
		311	303
	12 MPI	259
		259
		257
		257
		236
		231
		233
		240
		238	245.556
	15 MPI	242
		242
		249
		249
		242
		226
		226
		226
		242
		234	237.8

## Sheet: 6870
6870	Classical
			Average
	Baseline	295
		295
		311
		303
		311	303
	12 MPI	233
		243
		233
		214
		243
		223
		233	231.714
	15 MPI	242
		242
		250
		250
		242
		226
		226
		226
		242
		234	238

## Sheet: 6830
6830	Classical
			Average
	Baseline	322
		295
		303
		295
		303
		311
		311	305.714
	12 MPI	255
		245
		252
		228
		233
		244
		233
		238	241
	Clinical	261
		227
		249
		257
		242
		249
		242
		176
		265
		257	242.5

## Sheet: 6826
6826	Classical
	Baseline	270
		272
		272
		173
		265
		265
		249
		265
		249
		265	254.5
	15 MPI	241
		249
		249
		242
		242
		234
		228
		242
		249
		249	242.5

## Sheet: 6973
6873	BSE-H
			Average
	6 MPI	368
		318
		303
		303
		341
		363
		368
		318
		303
		303	328.8
	12 MPI	333
		301
		326
		333
		310
		326	321.5
	15 MPI	241
		257
		249
		295
		272
		257
		295
		272
		257
		242
		242
		249
		249	259.769

## Sheet: 7012
	7012	BSE-H
				Average
		Baseline	311
			318
			326
			316
			334
			311
			326	320.286
		12 MPI	288
			280
			265
			288
			280	280.2
		15 MPI	234
			242
			242
			257
			249
			234
			242
			242
			280
			257
			273
			303
			265
			228
			242
			228
			242	250.588

## Sheet: 6881
	6881	BSE-H
					Average
			Baseline	288
				272
				265
				242
				257	264.8
			6 MPI	257
				259
				265
				272
				255
				257
				257
				265
				272
				249	260.8
			12 MPI	226
				242
				234
				234
				234
				203
				241	230.571

## Sheet: 6880
6880	BSE-H
		Date		Average
		Baseline	326
			326	326
		12 MPI	288
			257
			249
			249
			249
			257
			288
			280
			265	264.667
		Clinical	265
			265
			280
			265
			265
			265
			272
			272
			265
			272
			295
			265
			288
			265
			265
			280	271.5

## Sheet: 6911
6911	BSE-H
			Average
	Baseline	283
		288
		311
		372
		318
		333
		364
		295
		318
		295	317.7
	6 MPI	326
		326
		349
		326
		326	330.6
	12 MPI	288
		280
		265
		265
		257
		257
		249	265.857
	15 MPI	295
		280
		265
		257
		280
		242
		288
		280	273.375
	Clinical	280
		280
		295
		280
		280
		295
		295
		295	287.5
